# Supplementary material for: Immunogenicity and Antibody Persistence of the Inactivated Quadrivalent Influenza Vaccine in Pediatric Patients Post-Chemotherapy or Allogeneic Hematopoietic Stem Cell Transplantation Versus Healthy Controls
Source: Vaccines (Basel). 2024 Oct 28;12(11):1224. doi: 10.3390/vaccines12111224 (PMC11598254; doi:10.3390/vaccines12111224)
Supplement: Supplementary file 1 [file vaccines-12-01224-s001.zip]

Archive with 1 entries (1 files):
- vaccines-3219448-supplementary.pdf
